# Supplementary material for: Metagenomic Insights into Ecophysiology of Zetaproteobacteria and Gammaproteobacteria in Shallow Zones within Deep-sea Massive Sulfide Deposits
Source: Microbes Environ. 2024 Sep 27;39(3):ME23104. doi: 10.1264/jsme2.ME23104 (PMC11427306; doi:10.1264/jsme2.ME23104)
Supplement: Supplementary file 2 — Supplementary Material 2 [file 39_23104_s2.xlsx]

## Sheet: Table S1
Table S1. Summary of MAGs reconstructed from the BMS9A metagenome
MAG ID	Taxonomy based on GTDB	Completeness (%)	Contamination (%)	Total length (Mb)	GC content (%)	Number of CDSs	Number of contigs	Contig N50 (bp)	Longest contig (bp)	Number of tRNAs	Number of rRNAs	Average contig coverage	Accession no.		Carbon fixation				Nitrogen cycling															Sulfur cycling (dissimilatory)
															CBB cycle - Rubisco Form I	CBB cycle - Rubisco Form II	Wood Ljungdahl pathway	Nitrate reduction			Nitrite reduction			Nitric oxide reduction						Sulfur oxidation/	Sulfate reduction							Sulfur oxidation				Thiosulfate oxidation					Sulfate reduction/	Sulfur oxidation
																	cooS	narG	narH	nrfA	nirB	nirD	nirK	norC	dsrA_oxi	dsrB_oxi	dsrC	dsrD	dsrE	dsrF	dsrH	dsrJ	dsrK	dsrL	dsrM	dsrO	dsrP	sdo	soxA	soxB	soxC	soxD	soxX	soxY	soxZ	aprA_oxi	aprB_oxi	aprM	sat
BMS9Abin11	p__Pseudomonadota;c__Gammaproteobacteria;o__Acidiferrobacterales;f__CAJVXG01;g__CAJVXG01;s__	88.5	0.07	1.9278	50.4	1828	154	19015	67212	21	0	198.903	BTQK01000001-BTQK01000154		0	1	0	1	1	0	1	1	0	0	1	1	1	0	1	1	1	1	1	1	1	1	1	0	1	0	0	0	1	1	1	1	1	1	1
BMS9Abin36	p__Pseudomonadota;c__Gammaproteobacteria;o__Acidiferrobacterales;f__SZUA-150;g__;s__	86.59	1.2	2.43396	51.6	2283	120	31776	122117	42	3	46.5762	BTRG01000001-BTRG01000120		0	1	0	0	0	0	1	1	0	0	1	1	1	0	1	1	1	1	1	1	1	1	1	0	1	0	0	0	1	1	1	1	1		1
BMS9Abin25	p__Pseudomonadota;c__Gammaproteobacteria;o__Arenicellales;f__BMS3Bbin11;g__BMS3Bbin11;s__	73.1	0.19	1.88891	47.1	1573	244	8846	52459	23	2	129.498	BTQX01000001-BTQX01000244		0	1	0	1	1	0	1	1	0	1	1	0	1	0	0	1	1	0	0	0	1	0	0	0	1	0	0	0	0	1	0	0	1		1
BMS9Abin15	p__Pseudomonadota;c__Gammaproteobacteria;o__JAJDYQ01;f__JAJDYQ01;g__;s__	73.42	0.88	1.34867	51.4	1172	181	8378	31729	21	1	15.5501	BTQO01000001-BTQO01000181		0	0	0	0	0	0	1	1	0	0	1	1	1	0	1	1	1	1	1	2	1	1	1	1	1	1	0	0	1	1	1	0	0		1
BMS9Abin26	p__Pseudomonadota;c__Gammaproteobacteria;o__AKS1;f__AKS1;g__;s__	93.56	0.01	2.36996	51.1	2184	102	41887	123496	36	1	22.8324	BTQY01000001-BTQY01000102		0	1	0	1	1	0	1	1	0	0	1	1	1	0	1	1	1	1	1	1	1	1	1	0	1	0	0	0	1	0	0	1	1		1
BMS9Abin18	p__Pseudomonadota;c__Zetaproteobacteria;o__Mariprofundales;f__Mariprofundaceae;g__;s__	83.12	0.07	1.66911	53	1482	182	11415	54361	40	3	100.416	BTQQ01000001-BTQQ01000182		0	1	0	0	0	0	0	0	1	0														1	0	0	0	0	0	0	0	0	0		0
BMS9Abin23	p__Desulfobacterota__F;c__GWC2-55-46;o__GWC2-55-46;f__JADFVP01;g__;s__	71.22	0.04	1.35726	54.1	1097	173	9183	32311	28	3	41.1714	BTQV01000001-BTQV01000173		0	0	0	0	0	0	1	0	0	0	0	0	0	0	0	0	0	0	0	0	0	0	0	1	0	0	0	0	0	0	0	0	0		0
BMS9Abin37	p__Acidobacteriota;c__Vicinamibacteria;o__Bin61;f__SMYC01;g__;s__	73.12	0.96	3.99415	60.9	3044	740	5599	20595	24	2	9.17577	BTRH01000001-BTRH01000740		0	0	0	0	0	1	0	0	0	0	0	0	0	0	0	0	0	0	0	0	0	0	0	1	0	0	1	1	0	0	0	0	0		0
BMS9Abin13	p__Patescibacteria;c__Paceibacteria;o__UBA9983__A;f__UBA1539;g__;s__	94.2	0.74	0.699441	46.8	663	55	16963	41583	40	3	17.1497	BTQM01000001-BTQM01000055		0	0	0	0	0	0	0	0	0	0														0	0	0	0	0	0	0	0	0	0		0
BMS9Abin34	p__Patescibacteria;c__WWE3;o__9FT-COMBO-53-11;f__9FT-COMBO-53-11;g__;s__	81.3	2.76	0.575994	51.1	527	52	14242	41421	44	2	11.7575	BTRF01000001-BTRF01000052
BMS9Abin07	p__Actinomycetota;c__Acidimicrobiia;o__UBA5794;f__UBA5794;g__JACZST01;s__	88.35	0.51	2.53335	64.7	2366	168	22632	97485	39	3	44.8916	BTQG01000001-BTQG01000168		0	0	0	0	0	0	0	0	1	0	0	0	0	0	0	0	0	0	0	0	0	0	0	0	0	0	0	0	0	0	0	0	0		0
BMS9Abin12	p__Actinomycetota;c__Acidimicrobiia;o__UBA5794;f__UBA5794;g__B3-G11;s__	89.31	3.45	2.4735	60	2366	120	30535	102038	39	0	19.7556	BTQL01000001-BTQL01000120		0	0	0	0	0	0	0	0	0	0	0	0	0	0	0	0	0	0	0	0	0	0	0	0	0	0	0	0	0	0	0	0	0		0
BMS9Abin17	p__Actinomycetota;c__Acidimicrobiia;o__UBA5794;f__UBA5794;g__JAMBLL01;s__	81.14	0.31	1.8578	60	1681	205	11280	44731	21	0	40.8581	BTQP01000001-BTQP01000205		0	0	0	0	0	0	0	0	0	0	0	0	0	0	0	0	0	0	0	0	0	0	0	0	0	0	0	0	0	0	0	0	0		0
BMS9Abin02	p__Chloroflexota;c__Anaerolineae;o__Promineofilales;f__Promineofilaceae;g__;s__	72.22	2.55	2.71289	47.6	2064	366	8542	44464	27	0	15.1478	BTQB01000001-BTQB01000366		0	0	1	0	0	1	0	0	0	0	0	0	0	0	0	0	0	0	0	0	0	0	0	0	0	0	0	0	0	0	0	0	0		1
BMS9Abin28	p__Chloroflexota;c__Anaerolineae;o__Anaerolineales;f__E44-bin32;g__JADFRG01;s__	86.39	2.21	2.90377	58.9	2633	86	49920	307289	44	3	69.8035	BTQZ01000001-BTQZ01000086		0	0	0	0	0	1	0	0	0	0	0	0	0	0	0	0	0	0	0	0	0	0	0	0	0	0	0	0	0	0	0	0	0		0
BMS9Abin05	p__Bacteroidota;c__Rhodothermia;o__Rhodothermales;f__UBA10348;g__SMXL01;s__	94.86	0.62	3.37308	52.1	2695	215	23718	85393	37	3	15.2937	BTQE01000001-BTQE01000215		0	0	0	1	1	0	0	0	0	0														0	0	0	0	0	0	0	0	0	0		0
BMS9Abin29	p__Gemmatimonadota;c__Gemmatimonadetes;o__Longimicrobiales;f__UBA6960;g__JACZXQ01;s__	88.8	3.39	3.13857	64	2584	211	21516	78774	48	3	18.6213	BTRA01000001-BTRA01000211		0	0	0	0	0	0	0	0	0	1														0	0	0	0	0	0	0	0	0	0		0
[truncated: 22 more columns]
