# Supplementary material for: Metagenomic Insights into Ecophysiology of Zetaproteobacteria and Gammaproteobacteria in Shallow Zones within Deep-sea Massive Sulfide Deposits
Source: Microbes Environ. 2024 Sep 27;39(3):ME23104. doi: 10.1264/jsme2.ME23104 (PMC11427306; doi:10.1264/jsme2.ME23104)
Supplement: Supplementary file 3 — Supplementary Material 3 [file 39_23104_s3.xlsx]

## Sheet: Table S2
Table S2. Summary of the sulfide core samples used in the present and previous studies
Core Sample ID	Sup-core Sample ID	Sampling site	Water depth (m)	Depth from the seafloor (m)	Mineralogy (Kato et al. 2015)		16S rRNA analysis	Metagenomic analysis
					Major	Miner
BMS9	BMS9A	Pika	2804	0.52	Iron hydroxides, hydrated sulfates	Pyrite, barite, sphalerite, iron oxides	Kato et al., 2015	This study
	BMS9B	Pika	2804	1.36	Pyrite	Barite, amorphous silica	Kato et al., 2015	-
	BMS9C	Pika	2804	2.33	Pyrite	Barite	Kato et al., 2015	-
BMS3	BMS3A	Archaean	3021	1.86	Pyrite, sphalerite	Barite, iron hydroxides	Kato et al., 2015	Kato et al., 2018
	BMS3B	Archaean	3021	1.96	Pyrite, sphalerite	Barite, iron hydroxides	Kato et al., 2015	Kato et al., 2018
	BMS3C	Archaean	3021	2.48	Pyrite, sphalerite	Barite	Kato et al., 2015	-
								-: not analyzed
