# Supplementary material for: Metagenomic Insights into Ecophysiology of Zetaproteobacteria and Gammaproteobacteria in Shallow Zones within Deep-sea Massive Sulfide Deposits
Source: Microbes Environ. 2024 Sep 27;39(3):ME23104. doi: 10.1264/jsme2.ME23104 (PMC11427306; doi:10.1264/jsme2.ME23104)
Supplement: Supplementary file 4 — Supplementary Material 4 [file 39_23104_s4.xlsx]

## Sheet: Table S3
Table S3. List of genes of Gammaproteobacteria and Zetaproteobacteria MAGs
Function	Gene name	KEGG ID/ Module ID	Gene ID	ID shown in Fig. 5		Gammaproteobacteria					Zetaproteobacteria
						BMS9Abin25	BMS9Abin26	BMS9Abin11	BMS9Abin36	BMS9Abin15		BMS9Abin18
Sulfur metabolism
Dissimilatory sulfate reduction, sulfate => H2S	sulfate adenylyltransferase [EC:2.7.7.4]	K00958	sat	Sat		1	1	1	1	1		0
Dissimilatory sulfate reduction, sulfate => H2S	adenylylsulfate reductase, subunit A [EC:1.8.99.2]	K00394	aprA_oxi	AprA		0	1	1	1	0		0
Dissimilatory sulfate reduction, sulfate => H2S	adenylylsulfate reductase, subunit B [EC:1.8.99.2]	K00395	aprB_oxi	AprB		1	1	1	1	0		0
Dissimilatory sulfate reduction, sulfate => H2S	adenylylsulfate reductase membrane anchor	-	aprM	AprM		0	0	1	0	0		0
Dissimilatory sulfate reduction, sulfate => H2S	dissimilatory sulfite reductase alpha subunit [EC:1.8.99.5]	K11180	dsrA_oxi	DsrA		1	1	1	1	1		0
Dissimilatory sulfate reduction, sulfate => H2S	dissimilatory sulfite reductase beta subunit [EC:1.8.99.5]	K11181	dsrB_oxi	DsrB		0	1	1	1	1		0
Dissimilatory sulfate reduction, sulfate => H2S	dissimilatory sulfite reductase, subunit C	K11179	dsrC	DsrC		1	1	1	1	1		0
Dissimilatory sulfate reduction, sulfate => H2S	dissimilatory sulfite reductase delta subunit	-	dsrD			0	0	0	0	0		0
Dissimilatory sulfate reduction, sulfate => H2S	dissimilatory sulfite reductase, subunit E	K07235	dsrE			0	1	1	1	1		0
Dissimilatory sulfate reduction, sulfate => H2S	dissimilatory sulfite reductase, subunit F	K07236	dsrF			1	1	1	1	1		0
Dissimilatory sulfate reduction, sulfate => H2S	dissimilatory sulfite reductase, subunit H	K07237	dsrH			1	1	1	1	1		0
Dissimilatory sulfate reduction, sulfate => H2S	dissimilatory sulfite reductase, subunit J	-	dsrJ	DsrJ		0	1	1	1	1		0
Dissimilatory sulfate reduction, sulfate => H2S	dissimilatory sulfite reductase, subunit K	K18501	dsrK	DsrK		0	1	1	1	1		0
Dissimilatory sulfate reduction, sulfate => H2S	dissimilatory sulfite reductase, subunit M	K00374	dsrM	DsrM		1	1	1	1	1		0
Dissimilatory sulfate reduction, sulfate => H2S	dissimilatory sulfite reductase, subunit O	K08358	dsrO	DsrO		0	1	1	1	1		0
Dissimilatory sulfate reduction, sulfate => H2S	dissimilatory sulfite reductase, subunit P	-	dsrP	DsrP		0	1	1	1	1		0
Dissimilatory sulfate reduction, sulfate => H2S	sulfur dioxygenase	K17725	sdo			0	0	0	0	1		1
Thiosulfate oxidation by SOX complex, thiosulfate => sulfate	L-cysteine S-thiosulfotransferase	K17222	soxA	SoxA		1	1	1	1	1		0
Thiosulfate oxidation by SOX complex, thiosulfate => sulfate	S-sulfosulfanyl-L-cysteine sulfohydrolase	K17224	soxB	SoxB		0	0	0	0	1		0
Thiosulfate oxidation by SOX complex, thiosulfate => sulfate	sulfane dehydrogenase subunit SoxC	K17225	soxC			0	0	0	0	0		0
Thiosulfate oxidation by SOX complex, thiosulfate => sulfate	S-disulfanyl-L-cysteine oxidoreductase SoxD	K22622	soxD			0	0	0	0	0		0
Thiosulfate oxidation by SOX complex, thiosulfate => sulfate	L-cysteine S-thiosulfotransferase	K17223	soxX	SoxX		0	1	1	1	1		0
Thiosulfate oxidation by SOX complex, thiosulfate => sulfate	sulfur-oxidizing protein SoxY	K17226	soxY	SoxY		1	0	1	1	1		0
Thiosulfate oxidation by SOX complex, thiosulfate => sulfate	sulfur-oxidizing protein SoxZ	K17227	soxZ	SoxZ		0	0	1	1	1		0
Assimilatory sulfate reduction, Sulfate <-> APS (Adenosine 5'-phosphosulfate)	sulfate adenylyltransferase subunit 2	K00957	cysD			0	0	0	0	0		1
Assimilatory sulfate reduction, Sulfate <-> APS (Adenosine 5'-phosphosulfate)	sulfate adenylyltransferase subunit 1	K00956	cysN			0	0	0	0	0		1
Assimilatory sulfate reduction, APS (Adenosine 5'-phosphosulfate) <-> PAPS (3'-Phosphoadenosine 5'-phosphosulfate)	adenylylsulfate kinase	K00860	cysC			0	0	0	0	0		0
Assimilatory sulfate reduction, PAPS (3'-Phosphoadenosine 5'-phosphosulfate) <-> Sulfite	phosphoadenosine phosphosulfate reductase	K00390	cysH			0	0	0	0	0		1
Assimilatory sulfate reduction, Sulfite -> Sulfide	sulfite reductase (NADPH) flavoprotein alpha-component	K00380	cysJ			0	0	0	0	0		0
Assimilatory sulfate reduction, Sulfide -> Cysteine	cysteine synthase	K01738	cysK			0	0	0	0	0		1
Assimilatory sulfate reduction, Sulfide -> Cysteine	S-sulfo-L-cysteine synthase (O-acetyl-L-serine-dependent)	K12339	cysM			0	1	1	1	1		1
Hydrogen metabolism
Hydrogen oxidation/production	FeFe hydrogenase, H2-evolution/Electron-bifurcation	-	fefe-group-a13			0	0	0	0	0		0
Hydrogen oxidation/production	FeFe hydrogenase, H2-uptake	-	fefe-group-a2			0	0	0	0	0		0
Hydrogen oxidation/production	FeFe hydrogenase, H2-uptake/Electron-bifurcation	-	fefe-group-a4			0	0	0	0	0		0
Hydrogen oxidation/production	FeFe hydrogenase, H2-evolution	-	fefe-group-b			0	0	0	0	0		0
Hydrogen oxidation/production	FeFe hydrogenase, H2-sensing	-	fefe-group-c1			0	0	0	0	0		0
Hydrogen oxidation/production	FeFe hydrogenase, H2-sensing	-	fefe-group-c2			0	0	0	0	0		0
Hydrogen oxidation/production	FeFe hydrogenase, H2-sensing	-	fefe-group-c3			0	0	0	0	0		0
Hydrogen oxidation/production	Fe hydrogenase, Bidirectional	-	fe			0	0	0	0	0		0
Hydrogen oxidation/production	Ni-Fe Hydrogenase, H2-uptake	-	nife-group-1			0	0	0	0	0		0
Hydrogen oxidation/production	Ni-Fe Hydrogenase, H2-uptake	-	nife-group-2ade			0	0	0	0	0		0
Hydrogen oxidation/production	Ni-Fe Hydrogenase, H2-uptake	-	nife-group-2bc			0	0	0	0	0		0
Hydrogen oxidation/production	Ni-Fe Hydrogenase, Bidirectional	-	nife-group-3abd			0	0	0	0	0		0
Hydrogen oxidation/production	Ni-Fe Hydrogenase, Electron-bifurcation	-	nife-group-3c			0	0	0	0	0		0
Hydrogen oxidation/production	Ni-Fe Hydrogenase, H2-evolving	-	nife-group-4a-g			0	0	0	0	0		0
Hydrogen oxidation/production	Ni-Fe Hydrogenase, H2-uptake	-	nife-group-4hi			0	0	0	0	0		0
Nitrogen metabolism
N2 fixation, nitrogen => ammonia	nitrogenase molybdenum-iron protein alpha chain [EC:1.18.6.1]	K02586	nifD			0	0	0	0	0		0
N2 fixation, nitrogen => ammonia	nitrogenase molybdenum-iron protein beta chain [EC:1.18.6.1]	K02591	nifK			0	0	0	0	0		0
N2 fixation, nitrogen => ammonia	nitrogenase iron protein	K02588	nifH			0	0	0	0	0		0
Denitrification, nitrate => N2	nitric oxide reductase subunit B [EC:1.7.2.5]	K04561	norB			0	0	0	0	0		0
Denitrification, nitrate => N2	nitric oxide reductase subunit C	K02305	norC	NorC		1	0	0	0	0		0
Denitrification, nitrate => N2	nitrous-oxide reductase	K07218	nosD			0	0	0	0	0		0
Denitrification, nitrate => N2	nitrous-oxide reductase [EC:1.7.2.4]	K00376	nosZ			0	0	0	0	0		0
Dissimilatory nitrate reduction, nitrate => ammonia	periplasmic nitrate reductase NapA [EC:1.9.6.1]	K02567	napA			0	0	0	0	0		0
Dissimilatory nitrate reduction, nitrate => ammonia	periplasmic nitrate reductase NapB	K02568	napB			0	0	0	0	0		0
Dissimilatory nitrate reduction, nitrate => ammonia	nitrate reductase / nitrite oxidoreductase, alpha subunit [EC:1.7.5.1 1.7.99.4]	K00370	narG	NarG		1	1	1	0	0		0
Dissimilatory nitrate reduction, nitrate => ammonia	nitrate reductase / nitrite oxidoreductase, beta subunit [EC:1.7.5.1 1.7.99.4]	K00371	narH	NarH		1	1	1	0	0		0
Dissimilatory nitrate reduction, nitrate => ammonia	nitrite reductase (NADH) large subunit [EC:1.7.1.15]	K00362	nirB	NirB		1	1	1	1	1		0
Dissimilatory nitrate reduction, nitrate => ammonia	nitrite reductase (NADH) small subunit [EC:1.7.1.15]	K00363	nirD	NirD		1	1	1	1	1		0
Dissimilatory nitrate reduction, nitrate => ammonia	nitrite reductase (NADH) (NO-forming) [EC:1.7.2.1]	K00368	nirK			0	0	0	0	0		1
Dissimilatory nitrate reduction, nitrate => ammonia	nitrite reductase (NADH) (NO-forming) / hydroxylamine reductase [EC:1.7.2.1 1.7.99.1]	K15864	nirS			0	0	0	0	0		0
Iron metabolism
iron oxidation	Cyc1	-	cyc1	Cyc1		1	1	1	1	0		1
iron oxidation	Cyc2_repCluster1	-	cyc2_repCluster1	Cyc2		0	0	0	0	0		1
iron oxidation	Cyc2_repCluster3	-	cyc2_repCluster3	Cyc2		0	0	0	1	0		0
Carbon metabolism
Calvin–Benson–Bassham cycle	phosphoribulokinase [EC:2.7.1.19]	M00165+01（K00855）	prkB	CBB cycle		1	1	1	1	1		1
Calvin–Benson–Bassham cycle	ribulose-bisphosphate carboxylase [EC:4.1.1.39]	M00165+02 (K01601,K01602)	rbcL,rbcS	CBB cycle		1	1	1	1	0		1
Calvin–Benson–Bassham cycle	phosphoglycerate kinase [EC:2.7.2.3]	M00165+03 (K00927)	pgk	CBB cycle		1	1	1	1	1		1
Calvin–Benson–Bassham cycle	glyceraldehyde-3-phosphate dehydrogenase (NADP+) (phosphorylating)	M00165+04 (K05298,K00150,K00134)	gapA,gapB	CBB cycle		0	1	0	1	1		1
Calvin–Benson–Bassham cycle	fructose-bisphosphate aldolase [EC:4.1.2.13]	M00165+05 (K01623,K01624)	fbaA	CBB cycle		1	1	1	1	1		1
Calvin–Benson–Bassham cycle	fructose-1,6-bisphosphatase [EC:3.1.3.11]	M00165+06 (K03841,K02446,K11532,K01086,K04041)	fbp,glpx	CBB cycle		0	0	0	0	0		1
Calvin–Benson–Bassham cycle	transketolase [EC:2.2.1.1]	M00165+07 (K00615)	tkt	CBB cycle		0	1	0	1	0		1
Calvin–Benson–Bassham cycle	fructose-bisphosphate aldolase [EC:4.1.2.13]	M00165+08 (K01623,K01624)	fbaA	CBB cycle		1	1	1	1	1		1
Calvin–Benson–Bassham cycle	sedoheptulose-bisphosphatase [EC:3.1.3.37]	M00165+09 (K01100,K11532,K01086)	fbp,glpx	CBB cycle		0	0	0	0	0		0
Calvin–Benson–Bassham cycle	transketolase [EC:2.2.1.1]	M00165+10 (K00615)	tkt	CBB cycle		0	1	0	1	0		1
Calvin–Benson–Bassham cycle	ribose 5-phosphate isomerase [EC:5.3.1.6]	M00165+10 (K01807,K01808)	rpiA,rpiB	CBB cycle		0	0	1	1	1		1
Reductive acetyl-CoA pathway (Wood-Ljungdahl pathway)	carbon-monoxide dehydrogenase [EC:1.2.7.4]	M00377+01 (K00198)	cooS			0	0	0	0	0		0
Reductive acetyl-CoA pathway (Wood-Ljungdahl pathway)	formate dehydrogenase [EC:1.17.1.10]	M00377+02 (K05299,K15022)	fdhA,fdhB			0	0	0	0	0		0
Reductive acetyl-CoA pathway (Wood-Ljungdahl pathway)	formate--tetrahydrofolate ligase [EC:6.3.4.3]	M00377+03 (K01938)	fhs			0	0	0	0	0		0
Reductive acetyl-CoA pathway (Wood-Ljungdahl pathway)	methylenetetrahydrofolate dehydrogenase (NADP+) / methenyltetrahydrofolate cyclohydrolase [EC:1.5.1.5 3.5.4.9]	M00377+04 (K01491)	folD			0	1	1	1	1		1
Reductive acetyl-CoA pathway (Wood-Ljungdahl pathway)	methylenetetrahydrofolate reductase (NADH) [EC:1.5.1.54]	M00377+05 (K00297)	metF			1	1	1	1	1		0
Reductive acetyl-CoA pathway (Wood-Ljungdahl pathway)	5-methyltetrahydrofolate corrinoid/iron sulfur protein methyltransferase [EC:2.1.1.258]	M00377+06 (K15023)	acsE			0	0	0	0	0		0
Reductive acetyl-CoA pathway (Wood-Ljungdahl pathway)	acetyl-CoA decarbonylase/synthase complex [EC:2.3.1.169 EC:2.1.1.245]	M00377+07 (K14138,K00197,K00194)	acsB,acsC,acsD			0	0	0	0	0		0
Formate oxidation, formate => CO2	formate dehydrogenase major subunit [EC:1.17.1.9]	K00123	fdoG			0	0	0	1	0		0
Formate oxidation, formate => CO2	formate dehydrogenase beta subunit [EC:1.17.1.9]	K22515	fdwB			0	0	0	0	0		0
Formate oxidation, formate => CO2	formate dehydrogenase iron-sulfur subunit	K00124	fdoH			0	0	0	0	0		0
Formate oxidation, formate => CO2	formate dehydrogenase (coenzyme F420) alpha subunit [EC:1.17.98.3 1.8.98.6]	K22516	fdhA			0	0	0	0	0		0
Formate oxidation, formate => CO2	formate dehydrogenase (coenzyme F420) beta subunit [EC:1.17.98.3 1.8.98.6]	K00125	fdhB			0	0	0	0	0		0
Acetogenesis	phosphate acetyltransferase [EC:2.3.1.8]	K00625	pta			0	0	0	0	0		0
Acetogenesis	acetate kinase [EC:2.7.2.1]	K00925	ack			0	0	0	0	0		1
Acetate to acetyl-CoA	acetyl-CoA synthetase [EC:6.2.1.1]	K01895	acs	ACS		0	1	1	1	0		0
Lactate utilization	L-lactate dehydrogenase [EC:1.1.1.27]	K00016	ldh			0	0	0	0	0		0
Acetogenesis	acetate---CoA ligase (ADP-forming) subunit alpha [EC:6.2.1.13]	K01905	acdA			0	0	0	0	0		0
Glycolysis (Embden-Meyerhof pathway), glucose => pyruvate	glucokinase [EC:2.7.1.2]/polyphosphate glucokinase [EC:2.7.1.63]	M00001+01 (K00844,K12407,K00845,K00886,K08074,K00918)	glk	GLK		0	1	0	0	0		0
Glycolysis (Embden-Meyerhof pathway), glucose => pyruvate	glucose-6-phosphate isomerase [EC:5.3.1.9]/transaldolase / glucose-6-phosphate isomerase [EC:2.2.1.2 5.3.1.9]/glucose/mannose-6-phosphate isomerase [EC:5.3.1.9 5.3.1.8]	M00001+02 (K01810,K06859,K13810,K15916)	pgi	PGI		0	1	1	1	0		1
Glycolysis (Embden-Meyerhof pathway), glucose => pyruvate	6-phosphofructokinase [EC:2.7.1.11]	M00001+03 (K00850,K16370,K00918)	pfk	PFK		0	0	0	0	0		0
Glycolysis (Embden-Meyerhof pathway), glucose => pyruvate	fructose-bisphosphate aldolase [EC:4.1.2.13]/fructose-bisphosphate aldolase / 6-deoxy-5-ketofructose 1-phosphate synthase [EC:4.1.2.13 2.2.1.11]	M00001+04 (K01623,K01624,K11645,K16305,K16306)	aldo	ALDO		1	1	1	1	1		1
Glycolysis (Embden-Meyerhof pathway), glucose => pyruvate	triosephosphate isomerase (TIM) [EC:5.3.1.1]	M00001+05 (K01803)	tpi	TPI		0	1	1	1	1		0
Glycolysis (Embden-Meyerhof pathway), glucose => pyruvate	glyceraldehyde 3-phosphate dehydrogenase [EC:1.2.1.12]	M00001+06 (K00134,K00150)	gapdh	GAPDH		0	1	0	1	1		1
Glycolysis (Embden-Meyerhof pathway), glucose => pyruvate	phosphoglycerate kinase [EC:2.7.2.3]	M00001+07 (K00927,K11389)	pgk	PGK		1	1	1	1	1		1
Glycolysis (Embden-Meyerhof pathway), glucose => pyruvate	2,3-bisphosphoglycerate-dependent phosphoglycerate mutase [EC:5.4.2.11]/2,3-bisphosphoglycerate-independent phosphoglycerate mutase [EC:5.4.2.12]/probable phosphoglycerate mutase [EC:5.4.2.12]/2,3-bisphosphoglycerate-independent phosphoglycerate mutase [EC:5.4.2.12]	M00001+08 (K01834,K15633,K15634,K15635)	pgam	PGAM		0	1	1	1	0		1
Glycolysis (Embden-Meyerhof pathway), glucose => pyruvate	enolase [EC:4.2.1.11]	M00001+09 (K01689)	eno	ENO		1	1	1	1	1		1
Glycolysis (Embden-Meyerhof pathway), glucose => pyruvate	pyruvate kinase [EC:2.7.1.40]	M00001+10 (K00873,K12406)	pk	PK		1	1	1	1	1		0
Gluconeogenesis, oxaloacetate => fructose-6P	phosphoenolpyruvate carboxykinase (GTP) [EC:4.1.1.32]/phosphoenolpyruvate carboxykinase (ATP) [EC:4.1.1.49]	M00003+01 (K01596,K01610)	pck	PCK		1	0	0	0	1		0
Gluconeogenesis, oxaloacetate => fructose-6P	fructose-1,6-bisphosphatase [EC:3.1.3.11]	M00003+07 (K03841,K02446,K11532,K01086,K04041,K01622)	fbap	FBAP		0	0	0	0	0		1
Glycolysis/ Gluconeogenesis	pyruvate, water dikinase [EC:2.7.9.2]	M00173+02 (K01007,K01006)	pps	PPS		0	1	0	1	1		0
Glycolysis/ Gluconeogenesis	phosphoenolpyruvate carboxylase [EC:4.1.1.31]	M00173+03 (K01595,K01959,K01960,K01958)	ppc	PPC		0	1	1	1	0		0
Glycolysis/ Gluconeogenesis	pyruvate dehydrogenase [EC:1.2.4.1; EC:2.3.1.12; EC:1.8.1.4]	M00307+01 (K00163,K00161,K00162,K00627,K00382,K00169,K00170,K00171,K00172,K03737)	pdh	PDH		1	1	1	1	1		1
Glycolysis/ Gluconeogenesis	pyruvate ferredoxin oxidoreductase [EC:1.2.7.1]	M00173+01 (K00169,K00170,K00171,K00172,K03737)	por	POR		0	1	1	0	0		1
TCA cycle	citrate synthase [EC:2.3.3.1]	M00009+01 (K01647)	cs	CS		1	1	1	1	0		1
TCA cycle	aconitate hydratase [EC:4.2.1.3]	M00009+02 (K01681,K01682)	aco	ACO		0	1	0	0	1		0
TCA cycle	isocitrate dehydrogenase [EC:1.1.1.42]	M00009+03 (K00031,K00030)	idh	IDH		0	0	0	1	1		1
TCA cycle	2-oxoglutarate dehydrogenase [EC:1.2.4.2]/2-oxoglutarate dehydrogenase E2 component (dihydrolipoamide succinyltransferase) [EC:2.3.1.61]/dihydrolipoamide dehydrogenase [EC:1.8.1.4]	M00009+04 (K00164,K00658,K00382,K00174,K00175,K00177,K00176)	kor	KOR		1	1	1	1	1		1
TCA cycle	succinyl-CoA synthetase [EC:6.2.1.5]	M00009+05 (K01902,K01903,K01899,K01900,K18118)	sucCD	SucCD		1	1	1	1	1		1
TCA cycle	succinate dehydrogenase [EC:1.3.5.1 1.3.5.4]	M00009+06 (K00234,K00235,K00236,K00237,K00239,K00240,K00241,K00242,K18859,K18860,K00244,K00245,K00246,K00247)	sdh/ComplexⅡ	SDH/ComplexⅡ		1	1	1	1	0		1
TCA cycle	fumarate hydratase [EC:4.2.1.2]	M00009+07 (K01676,K01679,K01677,K01678)	fum	FUM		1	1	0	0	1		0
TCA cycle	malate dehydrogenase [EC:1.1.1.37]	M00009+08 (K00026,K00025,K00024,K00116)	mdh	MDH		1	0	1	1	0		0
Pentose phosphate pathway (Pentose phosphate cycle)	glucose-6-phosphate 1-dehydrogenase [EC:1.1.1.49 1.1.1.363]	M00004+01 (K13937,K00036,K19243)	zwf	PP pathway		0	1	0	0	0		1
Pentose phosphate pathway (Pentose phosphate cycle)	6-phosphogluconolactonase [EC:3.1.1.31]	M00004+02 (K01057,K07404)	pgl	PP pathway		0	1	0	0	1		1
Pentose phosphate pathway (Pentose phosphate cycle)	6-phosphogluconate dehydrogenase [EC:1.1.1.44 1.1.1.343]	M00004+03 (K00033)	gnd	PP pathway		0	1	1	0	0		1
Pentose phosphate pathway (Pentose phosphate cycle)	ribulose-phosphate 3-epimerase [EC:5.1.3.1]	M00004+04 (K01783)	rpe	PP pathway		1	1	0	0	1		1
Pentose phosphate pathway (Pentose phosphate cycle)	ribose 5-phosphate isomerase A [EC:5.3.1.6]	M00004+05 (K01807,K01808)	rpiA,rpiB	PP pathway		0	0	1	1	1		1
Pentose phosphate pathway (Pentose phosphate cycle)	transketolase [EC:2.2.1.1]	M00004+06 (K00615)	tktA	PP pathway		0	1	0	1	0		1
Pentose phosphate pathway (Pentose phosphate cycle)	transaldolase [EC:2.2.1.2]	M00004+07 (K00616)	talA	PP pathway		1	0	0	0	0		0
Pentose phosphate pathway (Pentose phosphate cycle)	glucose-6-phosphate isomerase [EC:5.3.1.9]/transaldolase / glucose-6-phosphate isomerase [EC:2.2.1.2 5.3.1.9]/glucose/mannose-6-phosphate isomerase [EC:5.3.1.9 5.3.1.8]	M00004+08 (K01810,K06859,K13810,K15916)	pgi	PP pathway		0	1	1	1	0		1
Pentose phosphate pathway, archaea, fructose 6P => ribose 5P	6-phospho-3-hexuloisomerase [EC:5.3.1.27]	M00580+01 (K08094)	hkxB	PP pathway		0	0	0	0	0		0
Pentose phosphate pathway, archaea, fructose 6P => ribose 5P	3-hexulose-6-phosphate synthase [EC:4.1.2.43]	M00580+02 (K08093,K13812,K13831)	hxlA	PP pathway		0	0	0	0	0		0
Pentose phosphate pathway, archaea, fructose 6P => ribose 5P	ribose 5-phosphate isomerase A [EC:5.3.1.6]	M00580+03 (K01807)	rpiA	PP pathway		0	0	1	1	1		1
PRPP biosynthesis, ribose 5P => PRPP	ribose-phosphate pyrophosphokinase [EC:2.7.6.1]	K00948	prps	PRPS		0	1	1	1	1		1
Energy metabolism
Complex I (NADH-quinone oxidoreductase)	NADH-quinone oxidoreductase subunit A	K00330	nuoA	ComplexⅠ		0	1	1	1	1		0
Complex I (NADH-quinone oxidoreductase)	NADH-quinone oxidoreductase subunit B	K00331	nuoB	ComplexⅠ		0	1	1	1	1		0
Complex I (NADH-quinone oxidoreductase)	NADH-quinone oxidoreductase subunit C	K00332	nuoC	ComplexⅠ		0	1	1	1	1		0
Complex I (NAD(P)H-quinone oxidoreductase)	NAD(P)H-quinone oxidoreductase subunit 1	K05572	NdhA	ComplexⅠ		0	0	0	0	0		0
Complex I (NAD(P)H-quinone oxidoreductase)	NAD(P)H-quinone oxidoreductase subunit 2	K05573	NdhB	ComplexⅠ		0	0	0	0	0		0
Complex I (NAD(P)H-quinone oxidoreductase)	NAD(P)H-quinone oxidoreductase subunit 3	K05574	NdhC	ComplexⅠ		0	0	0	0	0		0
Complex III (Cytochrome c reductase)	ubiquinol-cytochrome c reductase iron-sulfur subunit	K00411	petA	ComplexⅢ		1	1	1	1	0		1
Complex III (Cytochrome c reductase)	ubiquinol-cytochrome c reductase cytochrome b/c1 subunit	K00412	petB	ComplexⅢ		1	1	1	1	0		1
Complex III (Cytochrome c reductase)	ubiquinol-cytochrome c reductase cytochrome b/c1 subunit	K00410	fbcH	ComplexⅢ		0	0	0	0	0		0
Oxygen metabolism - cytochrome c oxidase, aa3-type	cytochrome c oxidase subunit I [EC:7.1.1.9]	K02274	coxA	ComplexⅣ/Cytochrome c oxidase		1	1	1	1	1		0
Oxygen metabolism - cytochrome c oxidase, aa3-type	cytochrome c oxidase subunit II [EC:7.1.1.9]	K02275	coxB	ComplexⅣ/Cytochrome c oxidase		0	1	0	1	1		0
Oxygen metabolism - cytochrome c oxidase, cbb3-type	cytochrome c oxidase cbb3-type subunit I	K00404	ccoN	ComplexⅣ/Cytochrome c oxidase		1	1	0	1	0		1
Oxygen metabolism - cytochrome c oxidase, cbb3-type	cytochrome c oxidase cbb3-type subunit II	K00405	ccoO	ComplexⅣ/Cytochrome c oxidase		1	1	0	1	0		1
Oxygen metabolism - cytochrome c oxidase, cbb3-type	cytochrome c oxidase cbb3-type subunit III	K00406	ccoP	ComplexⅣ/Cytochrome c oxidase		1	1	0	1	0		0
Oxygen metabolism - cytochrome (quinone) oxidase, bd type	cytochrome bd ubiquinol oxidase subunit I [EC:7.1.1.7]	K00425	cydA	ComplexⅣ		0	0	0	0	0		0
Oxygen metabolism - cytochrome (quinone) oxidase, bd type	cytochrome bd ubiquinol oxidase subunit II [EC:7.1.1.7]	K00426	cydB	ComplexⅣ		0	0	0	0	0		0
Complex V (ATP synthase: V/A-type H+/Na+-transporting ATPase)	V/A-type H+/Na+-transporting ATPase subunit A	K02117	atpA (V/A-type)	ComplexⅤ		0	0	0	0	0		0
Complex V (ATP synthase: V/A-type H+/Na+-transporting ATPase)	V/A-type H+/Na+-transporting ATPase subunit B	K02118	atpB (V/A-type)	ComplexⅤ		0	0	0	0	0		0
Complex V (F-type H+-transporting ATPase)	F-type H+/Na+-transporting ATPase subunit alpha	K02111	atpA (F-type)	ComplexⅤ		0	1	1	1	0		1
Complex V (F-type H+-transporting ATPase)	F-type H+/Na+-transporting ATPase subunit beta	K02112	atpD (F-type)	ComplexⅤ		1	1	0	1	0		1
