# Supplementary material for: Metagenomic Insights into Ecophysiology of Zetaproteobacteria and Gammaproteobacteria in Shallow Zones within Deep-sea Massive Sulfide Deposits
Source: Microbes Environ. 2024 Sep 27;39(3):ME23104. doi: 10.1264/jsme2.ME23104 (PMC11427306; doi:10.1264/jsme2.ME23104)
Supplement: Supplementary file 5 — Supplementary Material 5 [file 39_23104_s5.xlsx]

## Sheet: Table S4
Table S4. Summary of Zetaproteobacteria MAGs
Accession	Organism/MAG ID	GTDB Taxonomy	Genome size	Contig counts	Completeness%	Contamination%	Habitat	Location	Biosample
GCA_001872725.1	CG1_02_64_396	d__Bacteria; p__Pseudomonadota; c__Zetaproteobacteria; o__CG1-02-64-396; f__CG1-02-64-396; g__CG1-02-64-396; s__CG1-02-64-396 sp001872725	2942257	111	95.75	0	Groundwater	USA: Crystal Geyser near Green River, Utah	SAMN04328211
GCA_003696765.1	J009	d__Bacteria; p__Pseudomonadota; c__Zetaproteobacteria; o__Mariprofundales; f__J009; g__J009; s__J009 sp003696765	1813225	94	96.22	0.84	Iron-rich hot spring	Japan: Tokyo, Shikinejima Island, Jinata Onsen	SAMN10119909
GCA_015489095.1	S009_29	d__Bacteria; p__Pseudomonadota; c__Zetaproteobacteria; o__Mariprofundales; f__J009; g__S009-29; s__S009-29 sp015489095	1841546	273	96.08	3.95	Subseafloor sulfide deposits	Pacific Ocean	SAMN12876284
IMG 2772190962	S1_FULL_No.4_2.7_85	d__Bacteria;p__Pseudomonadota;c__Zetaproteobacteria;o__Mariprofundales;f__Mariprofundaceae;g__;s__	1850095	253	82.58	1.44	Hydrothermal Fe-rich mat	Hawaii: Loihi Seamount	Ga0261632
IMG 2836392199	S19_FULL_No.1_10.0_100	d__Bacteria;p__Pseudomonadota;c__Zetaproteobacteria;o__Mariprofundales;f__Mariprofundaceae;g__;s__	2006771	43	98.76	0.24	Hydrothermal Fe-rich mat	Hawaii: Loihi Seamount	Ga0400497
IMG 2836451291	664-SC8_FULL_No.8_1.0_78	d__Bacteria;p__Pseudomonadota;c__Zetaproteobacteria;o__Mariprofundales;f__Mariprofundaceae;g__;s__	1590716	307	75.67	1.68	Hydrothermal Fe-rich mat	Atlantic Ocean: Rainbow Site, Mid-Atlantic Ridge	Ga0400577
IMG 2836572527	483-BS63_FULL_No.1_19.6_91	d__Bacteria;p__Pseudomonadota;c__Zetaproteobacteria;o__Mariprofundales;f__Mariprofundaceae;g__;s__	2525695	431	89.91	2.37	Hydrothermal Fe-rich Mat	Hawaii: Loihi Seamount	Ga0400681
This study	BMS9Abin18	d__Bacteria; p__Pseudomonadota; c__Zetaproteobacteria; o__Mariprofundales; f__Mariprofundaceae; g__; s__	1669105	182	83.12	0.07	subseafloor sulfide deposit	Southern Mariana Trough	SAMD00641663
GCA_015488125.1	S012_146	d__Bacteria; p__Pseudomonadota; c__Zetaproteobacteria; o__Mariprofundales; f__Mariprofundaceae; g__AB-137-C09; s__AB-137-C09 sp015488125	1989712	236	89.64	1.05	Subseafloor sulfide deposits	Pacific Ocean	SAMN12876379
GCA_002791545.1	CG_4_9_14_3_um_filter_49_83	d__Bacteria; p__Pseudomonadota; c__Zetaproteobacteria; o__Mariprofundales; f__Mariprofundaceae; g__CG1-02-49-23; s__CG1-02-49-23 sp002791545	2679346	99	97.9	1.68	Groundwater	USA: Crystal Geyser near Green River, Utah	SAMN06660135
GCA_002401635.1	NORP111	d__Bacteria; p__Pseudomonadota; c__Zetaproteobacteria; o__Mariprofundales; f__Mariprofundaceae; g__GCA-2401635; s__GCA-2401635 sp002401635	2105017	128	78.05	1.68	Deep-sea basalt	Atlantic Ocean: North Pond	SAMN07568925
GCA_002746295.2	NORP31	d__Bacteria; p__Pseudomonadota; c__Zetaproteobacteria; o__Mariprofundales; f__Mariprofundaceae; g__GCA-2401635; s__GCA-2401635 sp002746295	2089075	138	93.18	1.05	Deep-sea basalt	Atlantic Ocean: North Pond	SAMN07568845
GCA_913055645.1	SRR4023291_bin.12_MetaBAT_v2.12.1_MAG	d__Bacteria; p__Pseudomonadota; c__Zetaproteobacteria; o__Mariprofundales; f__Mariprofundaceae; g__GCA-2401635; s__GCA-2401635 sp913055645	1884759	56	98.74	0.84	Volcano mats	Greece: Kolumbo Volcano	SAMEA9695406
GCA_002753275.1	PCbin4	d__Bacteria; p__Pseudomonadota; c__Zetaproteobacteria; o__Mariprofundales; f__Mariprofundaceae; g__GCA-2753275; s__GCA-2753275 sp002753275	1864480	62	95.33	0.84	Creek sediment	Australia: Painkalac Creek	SAMN07556469
GCF_000744415.1	Ghiorsea bivora TAG-1	d__Bacteria; p__Pseudomonadota; c__Zetaproteobacteria; o__Mariprofundales; f__Mariprofundaceae; g__Ghiorsea; s__Ghiorsea bivora	2163552	14	99.58	0.84	Deep-sea Hydrothermal vent iron mat	Mid-Atlantic Ridge: Trans-Atlantic Geotraverse (TAG) vent site	SAMN02745185
GCA_002323245.1	UBA1536	d__Bacteria; p__Pseudomonadota; c__Zetaproteobacteria; o__Mariprofundales; f__Mariprofundaceae; g__Ghiorsea; s__Ghiorsea sp002323245	2290370	26	99.58	0.84	Groundwater	USA: Crystal Geyser near Green River, Utah	SAMN06452924
GCA_002401135.1	NORP148	d__Bacteria; p__Pseudomonadota; c__Zetaproteobacteria; o__Mariprofundales; f__Mariprofundaceae; g__Ghiorsea; s__Ghiorsea sp002401135	1222282	92	64.83	1.31	Deep-sea basalt	Atlantic Ocean: North Pond	SAMN07568962
GCA_015663235.1	SZUA-1372	d__Bacteria; p__Pseudomonadota; c__Zetaproteobacteria; o__Mariprofundales; f__Mariprofundaceae; g__Ghiorsea; s__Ghiorsea sp015663235	1812739	159	96.36	2.2	Deep-sea hydrothermal vent	Atlantic Ocean: Mid Cayman Rise	SAMN09926452
GCA_021772875.1	OFTM145	d__Bacteria; p__Pseudomonadota; c__Zetaproteobacteria; o__Mariprofundales; f__Mariprofundaceae; g__Ghiorsea; s__Ghiorsea sp021772875	2135919	227	92.44	1.78	Subsea tunnel biofilm	Norway: Oslofjord Tunnel	SAMN22570366
GCA_003695905.1	J030	d__Bacteria; p__Pseudomonadota; c__Zetaproteobacteria; o__Mariprofundales; f__Mariprofundaceae; g__J005; s__J005 sp003695905	1463205	123	93.84	0.84	Iron-rich hot spring	Japan: Tokyo, Shikinejima Island, Jinata Onsen	SAMN10119930
GCA_003696795.1	J005	d__Bacteria; p__Pseudomonadota; c__Zetaproteobacteria; o__Mariprofundales; f__Mariprofundaceae; g__J005; s__J005 sp003696795	1551201	107	96.17	0.89	Iron-rich hot spring	Japan: Tokyo, Shikinejima Island, Jinata Onsen	SAMN10119905
GCA_015488115.1	S012_148_esom	d__Bacteria; p__Pseudomonadota; c__Zetaproteobacteria; o__Mariprofundales; f__Mariprofundaceae; g__J005; s__J005 sp015488115	1693562	72	97.9	1.68	Subseafloor sulfide deposits	Pacific Ocean	SAMN12876314
GCA_015488375.1	S012_125	d__Bacteria; p__Pseudomonadota; c__Zetaproteobacteria; o__Mariprofundales; f__Mariprofundaceae; g__J005; s__J005 sp015488375	1779055	157	95.8	5.88	Subseafloor sulfide deposits	Pacific Ocean	SAMN12876377
GCA_021545585.1	Dive96_bin1.284	d__Bacteria; p__Pseudomonadota; c__Zetaproteobacteria; o__Mariprofundales; f__Mariprofundaceae; g__JAJRVH01; s__JAJRVH01 sp021545585	1749533	119	94.54	3.36	Black smoker hydrothermal vent sediment	Indian Ocean: Longqi hydrothermal vent field, Southwestern Indian Ridge	SAMN22253433
GCA_021545625.1	Dive96_bin10.335	d__Bacteria; p__Pseudomonadota; c__Zetaproteobacteria; o__Mariprofundales; f__Mariprofundaceae; g__JAJRVH01; s__JAJRVH01 sp021545625	1563181	255	79.7	0.84	Black smoker hydrothermal vent sediment	Indian Ocean: Longqi hydrothermal vent field, Southwestern Indian Ridge	SAMN22253436
GCF_002795805.1	Mariprofundus aestuarium CP-5	d__Bacteria; p__Pseudomonadota; c__Zetaproteobacteria; o__Mariprofundales; f__Mariprofundaceae; g__Mariprofundus; s__Mariprofundus aestuarium	2537610	1	99.58	0.84	Water column oxic-anoxic transition zone	USA: Chesapeake Bay	SAMN06046392
GCF_005818865.1	Mariprofundus erugo P3	d__Bacteria; p__Pseudomonadota; c__Zetaproteobacteria; o__Mariprofundales; f__Mariprofundaceae; g__Mariprofundus; s__Mariprofundus erugo	2894871	44	99.58	0.84	Estuarine river	USA: Mallard Creek, Washington, NC	SAMN11634928
GCF_002795825.1	Mariprofundus ferrinatatus CP-8	d__Bacteria; p__Pseudomonadota; c__Zetaproteobacteria; o__Mariprofundales; f__Mariprofundaceae; g__Mariprofundus; s__Mariprofundus ferrinatatus	2301665	1	99.58	0.84	Water column oxic-anoxic transition zone	USA: Chesapeake Bay	SAMN06046393
GCF_000153765.1	Mariprofundus ferrinatatus PV-1	d__Bacteria; p__Pseudomonadota; c__Zetaproteobacteria; o__Mariprofundales; f__Mariprofundaceae; g__Mariprofundus; s__Mariprofundus ferrooxydans	2992730	32	99.15	0.85	Deep-sea hydrothermal vent	Hawaii: Loihi Seamount	SAMN02436127
GCF_001895085.1	Mariprofundus micogutta ET2	d__Bacteria; p__Pseudomonadota; c__Zetaproteobacteria; o__Mariprofundales; f__Mariprofundaceae; g__Mariprofundus; s__Mariprofundus micogutta	2497805	59	99.58	0.84	Mineral material	Japan: Izu-Ogasawara Arc	SAMD00053330
GCA_001871925.1	CG1_02_53_45	d__Bacteria; p__Pseudomonadota; c__Zetaproteobacteria; o__Mariprofundales; f__Mariprofundaceae; g__Mariprofundus; s__Mariprofundus sp001871925	2445008	173	88.66	2.52	Groundwater	USA: Crystal Geyser near Green River, Utah	SAMN04328213
GCA_002791575.1	CG_4_9_14_3_um_filter_54_145	d__Bacteria; p__Pseudomonadota; c__Zetaproteobacteria; o__Mariprofundales; f__Mariprofundaceae; g__Mariprofundus; s__Mariprofundus sp002791575	2852407	145	97.9	0.84	Groundwater	USA: Crystal Geyser near Green River, Utah	SAMN06660137
GCF_003665155.1	Mariprofundus sp. EBB-1	d__Bacteria; p__Pseudomonadota; c__Zetaproteobacteria; o__Mariprofundales; f__Mariprofundaceae; g__Mariprofundus; s__Mariprofundus sp003665155	2877040	63	99.58	1.26	Estuary	USA: East Boothbay, Maine	SAMN10182621
GCF_013387455.1	Mariprofundus sp. NF	d__Bacteria; p__Pseudomonadota; c__Zetaproteobacteria; o__Mariprofundales; f__Mariprofundaceae; g__Mariprofundus; s__Mariprofundus sp013387455	2531771	24	99.58	0.84	Coastal marine sediment	Denmark: Norsminde Fjord, Aarhus Bay	SAMN12675661
GCF_013387475.1	Mariprofundus sp. KV	d__Bacteria; p__Pseudomonadota; c__Zetaproteobacteria; o__Mariprofundales; f__Mariprofundaceae; g__Mariprofundus; s__Mariprofundus sp013387475	2533868	28	99.58	0.84	Coastal marine sediment	Denmark: Kalo Vig, Aarhus Bay	SAMN12675662
GCA_015485035.1	S139_64	d__Bacteria; p__Pseudomonadota; c__Zetaproteobacteria; o__Mariprofundales; f__Mariprofundaceae; g__Mariprofundus; s__Mariprofundus sp015485035	2246948	294	98.32	3.2	Subseafloor sulfide deposits	Pacific Ocean	SAMN12876496
GCA_021545665.1	Dive96_bin10.131	d__Bacteria; p__Pseudomonadota; c__Zetaproteobacteria; o__Mariprofundales; f__Mariprofundaceae; g__Mariprofundus; s__Mariprofundus sp021545665	3352073	341	90.48	3.78	Black smoker hydrothermal vent sediment	Indian Ocean: Longqi hydrothermal vent field, Southwestern Indian Ridge	SAMN22253434
GCA_021772775.1	OFTM252	d__Bacteria; p__Pseudomonadota; c__Zetaproteobacteria; o__Mariprofundales; f__Mariprofundaceae; g__Mariprofundus; s__Mariprofundus sp021772775	3121171	40	100	0.84	Subsea tunnel biofilm	Norway: Oslofjord Tunnel	SAMN22570370
GCA_021772835.1	OFTM123	d__Bacteria; p__Pseudomonadota; c__Zetaproteobacteria; o__Mariprofundales; f__Mariprofundaceae; g__Mariprofundus; s__Mariprofundus sp021772835	2551285	87	92.79	0.84	Subsea tunnel biofilm	Norway: Oslofjord Tunnel	SAMN22570367
GCA_021772845.1	OFTM13	d__Bacteria; p__Pseudomonadota; c__Zetaproteobacteria; o__Mariprofundales; f__Mariprofundaceae; g__Mariprofundus; s__Mariprofundus sp021772845	2071613	357	63.39	1.85	Subsea tunnel biofilm	Norway: Oslofjord Tunnel	SAMN22570368
GCA_913056285.1	SRR4023291_bin.5_MetaBAT_v2.12.1_MAG	d__Bacteria; p__Pseudomonadota; c__Zetaproteobacteria; o__Mariprofundales; f__Mariprofundaceae; g__Mariprofundus; s__Mariprofundus sp913056285	1854133	198	87.59	2.52	Volcano mats	Greece: Kolumbo Volcano	SAMEA9695345
GCA_003228735.1	SZUA-181	d__Bacteria; p__Pseudomonadota; c__Zetaproteobacteria; o__Mariprofundales; f__Mariprofundaceae; g__SZUA-181; s__SZUA-181 sp003228735	1877676	100	96.22	0.84	Deep-sea Hydrothermal vent iron mat	Atlantic Ocean: Mid-Atlantic Ridge, Guaymas Basin	SAMN09240165
GCA_001871195.1	CG1_02_55_237	d__Bacteria; p__Pseudomonadota; c__Zetaproteobacteria; o__Mariprofundales; f__Mariprofundaceae; g__UBA1543; s__UBA1543 sp001871195	2328739	54	99.58	0.84	Groundwater	USA: Crystal Geyser near Green River, Utah	SAMN04328214
GCA_002779605.1	CG06_land_8_20_14_3_00_59_53	d__Bacteria; p__Pseudomonadota; c__Zetaproteobacteria; o__Mariprofundales; f__Mariprofundaceae; g__UBA1543; s__UBA1543 sp002779605	2366328	43	99.51	0.84	Groundwater	USA: Crystal Geyser near Green River, Utah	SAMN06659231
GCA_003233235.1	SZUA-26	d__Bacteria; p__Pseudomonadota; c__Zetaproteobacteria; o__Mariprofundales; f__Mariprofundaceae; g__UBA1543; s__UBA1543 sp003233235	2019487	157	97.62	0.84	Black smoker hydrothermal vent sediment	Atlantic Ocean: Mid-Atlantic Ridge; Guaymas Basin	SAMN09240010
GCA_021545645.1	Dive96_bin2.244	d__Bacteria; p__Pseudomonadota; c__Zetaproteobacteria; o__Mariprofundales; f__Mariprofundaceae; g__UBA1543; s__UBA1543 sp021545645	1992124	185	95.21	1.47	Black smoker hydrothermal vent sediment	Indian Ocean: Longqi hydrothermal vent field, Southwestern Indian Ridge	SAMN22253437
GCA_013139875.1	GLR120	d__Bacteria; p__Pseudomonadota; c__Zetaproteobacteria; o__Mariprofundales; f__Mariprofundaceae; g__WSZY01; s__WSZY01 sp013139875	1159106	243	62.5	1.68	Cold seep sediment	New Zealand: Hikurangi Margin, Glendhu Ridge methane seep	SAMN13287928
GCA_021545595.1	Dive96_bin10.324	d__Bacteria; p__Pseudomonadota; c__Zetaproteobacteria; o__Mariprofundales; f__Mariprofundaceae; g__WSZY01; s__WSZY01 sp021545595	1361877	257	70.16	1.73	Black smoker hydrothermal vent sediment	Indian Ocean: Longqi hydrothermal vent field, Southwestern Indian Ridge	SAMN22253435
GCA_021734365.1	Tobar13m-G51	d__Bacteria; p__Pseudomonadota; c__Zetaproteobacteria; o__Mariprofundales; f__Mariprofundaceae; g__WSZY01; s__WSZY01 sp021734365	1690452	127	87.25	0.84	Meromictic lake	Spain: Laguna del Tobar	SAMN21020403
GCA_021772895.1	OFTM395	d__Bacteria; p__Pseudomonadota; c__Zetaproteobacteria; o__Mariprofundales; f__Mariprofundaceae; g__WSZY01; s__WSZY01 sp021772895	2450590	24	97.9	0.89	Subsea tunnel biofilm	Norway: Oslofjord Tunnel	SAMN22570365
GCA_015487905.1	S012_25	d__Bacteria; p__Pseudomonadota; c__Zetaproteobacteria; o__Mariprofundales; f__S012-25; g__S012-25; s__S012-25 sp015487905	1421812	262	84.08	2.99	Subseafloor sulfide deposits	Pacific Ocean	SAMN12876375
