# Supplementary material for: Metagenomic Insights into Ecophysiology of Zetaproteobacteria and Gammaproteobacteria in Shallow Zones within Deep-sea Massive Sulfide Deposits
Source: Microbes Environ. 2024 Sep 27;39(3):ME23104. doi: 10.1264/jsme2.ME23104 (PMC11427306; doi:10.1264/jsme2.ME23104)
Supplement: Supplementary file 6 — Supplementary Material 6 [file 39_23104_s6.xlsx]

## Sheet: Table S5
Table S5. Summary of Gammaproteobacteria MAGs
Accession no.	Organism/MAG ID	GTDB Taxonomy	Genome Size	Contig counts	Completeness%	Contamination%	Habitat	Location	Biosample ID
GCA_002255365.1	21-64-14	d__Bacteria; p__Pseudomonadota; c__Gammaproteobacteria; o__21-64-14; f__21-64-14; g__21-64-14; s__21-64-14 sp002255365	3449888	86	99.47	4.36	Mine wastewater	Canada: Ontario	SAMN06622428
GCA_002897835.1	BMS3Abin12	d__Bacteria; p__Pseudomonadota; c__Gammaproteobacteria; o__21-64-14; f__21-64-14; g__BMS3Abin12; s__BMS3Abin12 sp002897735	2506113	80	95.36	0.88	Subseafloor sulfide deposit	Pacific Ocean: Southern Mariana Trough	SAMD00081372
GCA_002897735.1	BMS3Bbin13	d__Bacteria; p__Pseudomonadota; c__Gammaproteobacteria; o__21-64-14; f__21-64-14; g__BMS3Abin12; s__BMS3Abin12 sp002897735	2690294	62	97.39	1.21	Subseafloor sulfide deposit	Pacific Ocean: Southern Mariana Trough	SAMD00081390
GCA_002897795.1	BMS3Bbin12	d__Bacteria; p__Pseudomonadota; c__Gammaproteobacteria; o__21-64-14; f__21-64-14; g__BMS3Abin12; s__BMS3Abin12 sp002897735	2487440	71	96.33	1.83	Subseafloor sulfide deposit	Pacific Ocean: Southern Mariana Trough	SAMD00081389
This study	BMS9Abin11	d__Bacteria; p__Pseudomonadota; c__Gammaproteobacteria; o__Acidiferrobacterales; f__CAJVXG01; g__CAJVXG01; s__	1927802	154	88.5	0.07	Subseafloor sulfide deposit	Pacific Ocean: Southern Mariana Trough	SAMD00641657
GCA_913009215.1	DRR093004_bin.38_MetaBAT_v2.12.1_MAG	d__Bacteria; p__Pseudomonadota; c__Gammaproteobacteria; o__Acidiferrobacterales; f__CAJVXG01; g__CAJVXG01; s__CAJVXG01 sp913009215	1572959	233	74	0.61	Subseafloor sulfide deposit	Pacific Ocean: Southern Mariana Trough	SAMEA9694773
This study	BMS9Abin36	d__Bacteria; p__Pseudomonadota; c__Gammaproteobacteria; o__Acidiferrobacterales; f__SZUA-150; g__; s__	2433956	120	86.59	1.2	Subseafloor sulfide deposit	Pacific Ocean: Southern Mariana Trough	SAMD00641679
GCA_003228915.1	SZUA-150	d__Bacteria; p__Pseudomonadota; c__Gammaproteobacteria; o__Acidiferrobacterales; f__SZUA-150; g__SZUA-150; s__SZUA-150 sp003228915	2656963	116	93.29	2.12	Black smoker hydrothermal vent sediment	Atlantic Ocean: Mid-Atlantic Ridge, Guaymas Basin	SAMN09240134
GCA_913009895.1	DRR093004_bin.13_MetaBAT_v2.12.1_MAG	d__Bacteria; p__Pseudomonadota; c__Gammaproteobacteria; o__Acidiferrobacterales; f__SZUA-150; g__SZUA-150; s__SZUA-150 sp913009895	2852391	73	89.63	4.71	Subseafloor sulfide deposit	Pacific Ocean: Southern Mariana Trough	SAMEA9695140
This study	BMS9Abin26	d__Bacteria; p__Pseudomonadota; c__Gammaproteobacteria; o__AKS1; f__AKS1; g__; s__	2369955	102	93.56	0.01	Subseafloor sulfide deposit	Pacific Ocean: Southern Mariana Trough	SAMD00641671
GCF_003967195.1	Sulfuriflexus mobilis aks1	d__Bacteria; p__Pseudomonadota; c__Gammaproteobacteria; o__AKS1; f__AKS1; g__Sulfuriflexus; s__Sulfuriflexus mobilis	3111340	1	98.21	2.34	Sediment	Japan: Hokkaido, Akkeshi, Lake Akkeshi	SAMD00126346
GCA_023134145.1	RS_11_44	d__Bacteria; p__Pseudomonadota; c__Gammaproteobacteria; o__AKS1; f__AKS1; g__Sulfuriflexus; s__Sulfuriflexus sp023134145	2319795	40	91.86	0.79	Deep-sea sediment	China: South China Sea	SAMN18452359
This study	BMS9Abin25	d__Bacteria; p__Pseudomonadota; c__Gammaproteobacteria; o__Arenicellales; f__BMS3Bbin11; g__BMS3Bbin11; s__	1888907	244	73.1	0.19	Subseafloor sulfide deposit	Pacific Ocean: Southern Mariana Trough	SAMD00641670
GCA_002897635.1	BMS3Abin11	d__Bacteria; p__Pseudomonadota; c__Gammaproteobacteria; o__Arenicellales; f__BMS3Bbin11; g__BMS3Bbin11; s__BMS3Bbin11 sp002897635	2669039	38	98.78	1.37	Subseafloor sulfide deposits	Pacific Ocean: Southern Mariana Trough	SAMD00081371
GCA_002898155.1	BMS3Bbin11	d__Bacteria; p__Pseudomonadota; c__Gammaproteobacteria; o__Arenicellales; f__BMS3Bbin11; g__BMS3Bbin11; s__BMS3Bbin11 sp002897635	1990324	334	81.28	0.81	Subseafloor sulfide deposits	Pacific Ocean: Southern Mariana Trough	SAMD00081388
GCA_013150915.1	M_MetaBat.99	d__Bacteria; p__Pseudomonadota; c__Gammaproteobacteria; o__Arenicellales; f__BMS3Bbin11; g__BMS3Bbin11; s__BMS3Bbin11 sp013150915	2653513	136	98.17	1.52	Deep-sea hydrothermally inactive sulfides	Pacific Ocean: East Pacific Rise	SAMN12405777
This study	BMS9Abin15	d__Bacteria; p__Pseudomonadota; c__Gammaproteobacteria; o__JAJDYQ01; f__JAJDYQ01; g__; s__	1348671	181	73.42	0.88	Subseafloor sulfide deposit	Pacific Ocean: Southern Mariana Trough	SAMD00641661
GCA_022825085.1	jk18x34bins.42	d__Bacteria; p__Pseudomonadota; c__Gammaproteobacteria; o__JAJDYQ01; f__JAJDYQ01; g__JAJDYQ01; s__JAJDYQ01 sp022825085	1953099	108	86.43	1.15	Sponge tissue	Belize: Mesoamerican Barrier Reef, Blue Ground	SAMN22072765
