# Supplementary material for: Metagenomic Insights into Ecophysiology of Zetaproteobacteria and Gammaproteobacteria in Shallow Zones within Deep-sea Massive Sulfide Deposits
Source: Microbes Environ. 2024 Sep 27;39(3):ME23104. doi: 10.1264/jsme2.ME23104 (PMC11427306; doi:10.1264/jsme2.ME23104)
Supplement: Supplementary file 7 — Supplementary Material 7 [file 39_23104_s7.xlsx]

## Sheet: Table S6
Table S6. Relative abundance of the family-level clades of Gammaproteobacteria in the publicly released metagenomes
Family	Total hits	Top 10 hit samples
		Run ID	Relative abundance (%)	Habitat*	Location
f__SZUA-150	128 runs	DRR093004 (DRR093002)	2.39 (2.34)	Subseafloor sulfide deposit (BMS3B)	Pacific Ocean: Southern Mariana Trough
		SRR5560801	1.65	Dee-sea hydrothermal oxides	Atlantic Ocean: South-mid Altantic Ridge
		SRR6439367	1.34	Deep-sea hydrothermally active sulfides	Atlantic Ocean: South-mid Altantic Ridge
		SRR14803396	1.31	Deep-sea hydrothermally inactive sulfides	Atlantic Ocean: South-mid Altantic Ridge
		SRR8302209	0.45	Deep-sea sediment	Northwest Indian Ocean
		SRR13663703	0.39	Coastline sediment	Australia: Werribee Southern Beach, Port Phillip Bay, Victoria
		SRR3943823	0.33	Deep-sea sediment	Papua New Guinea: Bismarck Sea, Eastern Manus Basin
		ERR1662213	0.29	Diffuse flow hydrothermal fluid	Atlantic Ocean: Mid-Cayman Rise
		ERR1662231	0.25	Diffuse flow hydrothermal fluid	Atlantic Ocean: Mid-Cayman Rise
		ERR1662217	0.24	Diffuse flow hydrothermal fluid	Atlantic Ocean: Mid-Cayman Rise
f__BMS3Bbin11	680 runs	SRR6439367	20.78	Deep-sea hydrothermally active sulfides	Atlantic Ocean: South-mid Altantic Ridge
		SRR14803396	20.53	Deep-sea hydrothermally inactive sulfides	Atlantic Ocean: South-mid Altantic Ridge
		DRR121221	14.41	Deep-sea hydrothermally inactive sulfides	Pacific Ocean: Southern Mariana Trough
		SRR5560800	8.99	Deep-sea hydrothermally inactive sulfides	Atlantic Ocean: South-mid Altantic Ridge
		DRR093005 (DRR093003)	6.6 (6.71)	Subseafloor sulfide deposit (BMS3A)	Pacific Ocean: Southern Mariana Trough
		SRR14270297	5.37	Cold seep sediment	China: South China Sea, SCS Formosa Ridge
		SRR6439366	2.96	Deep-sea hydrothermally active sulfides	Atlantic Ocean: South-mid Altantic Ridge
		SRR4028170	2.92	Deep-sea hydrothermal vent sediment	Atlantic Ocean: South-mid Altantic Ridge
		SRR14803404	2.92	Deep-sea hydrothermally inactive sulfides	Atlantic Ocean: South-mid Altantic Ridge
		ERR272377	2.29	Saltmarsh sediment	United Kingdom: Stiffkey
f__CAJVXG01	44 runs	DRR093004 (DRR093002)	8.54 (8.92)	Subseafloor sulfide deposit (BMS3B)	Pacific Ocean: Southern Mariana Trough
		SRR3943823	0.55	Deep-sea sediment	Papua New Guinea: Bismarck Sea, Eastern Manus Basin
		SRR5560801	0.38	Dee-sea hydrothermal oxides	Atlantic Ocean: South-mid Altantic Ridge
		SRR2915692	0.31	Deep-sea sediment	China: East China Sea
		SRR16686517	0.21	Deep-sea sediment	Indian Ocean
		SRR15331635	0.19	Deep-sea hydrothermal vent sediment	Indian Ocean
		SRR3943822	0.09	Deep-sea sediment	Papua New Guinea: Bismarck Sea, Eastern Manus Basin
		ERR3624088	0.08	Seagrass associated sediment	Mediterranean Sea
		SRR8302209	0.06	Deep-sea sediment	Northwest Indian Ocean
		SRR9849955	0.06	Dee-sea hydrothermal oxides	Atlantic Ocean: Rainbow Hydrothermal Vents, Mid-Atlantic Ridge
*Deep-sea hydrothermal sulfide deposits are in bold.
